# Supplementary material for: Yellow light decision based on driving style: Day or night?
Source: PLoS One. 2022 Mar 16;17(3):e0265267. doi: 10.1371/journal.pone.0265267 (PMC8926246; doi:10.1371/journal.pone.0265267)
Supplement: S1 Data — (XLSX) [file pone.0265267.s001.xlsx]

## Sheet: Sheet1
编号	驾驶风格	光照条件	性别	年龄	驾驶经验	速度	加速度	距离	时间	决策
33	不适应	白天	男	23	好	15	0.41	35	3.46	不过
34	不适应	白天	男	21	好	10	0.39	38	4.16	不过
35	不适应	白天	男	20	好	11	0.31	40	4.23	不过
41	不适应	白天	女	20	好	10	0.34	31	3.49	不过
43	不适应	白天	女	23	好	9	0.42	41	4.32	不过
44	不适应	白天	女	21	好	10	0.42	42	4.56	不过
37	不适应	白天	男	19	好	15	0.31	36	4.36	不过
38	不适应	白天	男	18	好	11	0.33	39	3.47	不过
39	不适应	白天	男	19	好	12	0.43	42	4.61	不过
40	不适应	白天	男	20	好	13	0.34	30	4.27	不过
45	不适应	白天	女	23	好	11	0.41	34	3.74	不过
46	不适应	白天	女	20	好	13	0.34	45	3.85	不过
47	不适应	白天	女	20	好	14	0.37	42	4.63	不过
48	不适应	白天	女	21	好	15	0.36	34	4.48	不过
3	适应	白天	男	20	好	10	0.42	34	3.32	过
1	适应	白天	男	18	好	8	0.33	30	3.67	过
52	不适应	黑夜	男	18	好	12	0.41	35	4.53	不过
57	不适应	黑夜	女	18	不好	11	0.37	36	3.58	不过
59	不适应	黑夜	女	22	不好	13	0.41	39	3.27	不过
61	不适应	黑夜	女	19	不好	9	0.43	43	4.36	不过
62	不适应	黑夜	女	18	不好	9	0.38	36	3.75	不过
53	不适应	黑夜	男	18	好	13	0.33	34	4.28	不过
54	不适应	黑夜	男	23	好	10	0.36	36	4.36	不过
64	不适应	黑夜	女	19	不好	10	0.41	32	3.87	不过
60	不适应	黑夜	女	20	不好	14	0.4	43	4.37	不过
4	适应	白天	男	21	好	11	0.42	37	3.9	过
7	适应	白天	男	21	不好	14	0.33	45	4.89	过
9	适应	白天	女	21	不好	12	0.39	30	4.97	过
11	适应	白天	女	18	不好	15	0.37	36	4.2	过
36	不适应	白天	男	19	好	14	0.42	45	3.58	过
42	不适应	白天	女	22	好	8	0.35	34	3.57	过
17	适应	黑夜	男	20	不好	13	0.31	42	3.48	过
2	适应	白天	男	19	好	9	0.32	33	3.45	不过
5	适应	白天	男	22	不好	12	0.44	39	4.42	不过
6	适应	白天	男	23	不好	13	0.45	42	4.67	不过
8	适应	白天	男	23	不好	15	0.38	41	5	不过
10	适应	白天	女	19	不好	13	0.34	39	4.43	不过
14	适应	白天	女	18	不好	11	0.41	38	3.24	不过
12	适应	白天	女	20	不好	9	0.39	38	4.25	不过
13	适应	白天	女	20	不好	10	0.42	32	4.62	不过
15	适应	白天	女	18	不好	15	0.32	40	3.65	不过
16	适应	白天	女	19	不好	15	0.33	43	3.45	不过
18	适应	黑夜	男	22	不好	12	0.41	39	4.21	过
25	适应	黑夜	女	19	不好	9	0.38	43	4.37	过
19	适应	黑夜	男	22	不好	14	0.45	37	4.3	过
20	适应	黑夜	男	23	不好	15	0.39	36	4.28	过
21	适应	黑夜	男	21	不好	11	0.39	32	3.67	过
22	适应	黑夜	男	20	不好	13	0.37	31	3.92	过
29	适应	黑夜	女	19	好	9	0.31	42	3.21	不过
30	适应	黑夜	女	20	好	11	0.37	43	4	不过
31	适应	黑夜	女	22	好	13	0.34	33	5	不过
23	适应	黑夜	男	20	不好	10	0.34	34	4.56	过
24	适应	黑夜	男	18	不好	8	0.36	40	4.57	过
26	适应	黑夜	女	20	不好	8	0.36	32	4.35	过
27	适应	黑夜	女	22	好	8	0.32	30	3.64	过
28	适应	黑夜	女	19	好	9	0.39	40	3.82	过
32	适应	黑夜	女	22	好	14	0.45	37	3.49	过
49	不适应	黑夜	男	22	好	8	0.39	30	3.47	过
51	不适应	黑夜	男	19	好	10	0.32	36	3.86	过
55	不适应	黑夜	男	20	好	8	0.33	42	3.14	过
50	不适应	黑夜	男	19	好	9	0.34	40	3.72	过
56	不适应	黑夜	男	19	不好	9	0.34	39	3.2	过
58	不适应	黑夜	女	21	不好	12	0.32	30	3.84	过
63	不适应	黑夜	女	20	不好	8	0.39	34	3.57	过
						725	23.88	2381	256.95
						11.3281	0.373125	37.2031	4.01484

## Sheet: data
Serial number	gender	years	driving experience	driving style	light condition	speed	acceleration	distance	time	MDSI-1-1	MDSI-1-2	MDSI-2-1	MDSI-2-2	MDSI-3	MDSI-4-1	MDSI-4-2	decision
1	male	18	5	Maladaptive	night	8	0.33	34	3.67	2.4	2.6	1.9	2.3	2.7	5.6	4.4	no
2	male	19	5	Maladaptive	night	9	0.32	32	3.45	3.2	2.4	1.9	1.7	2.4	4.8	5.2	no
3	female	20	6	Maladaptive	night	10	0.42	35	3.32	2.2	2.5	2.5	2.5	2.3	4.3	4.6	no
4	male	21	7	Maladaptive	night	11	0.42	36	3.9	3.5	1.4	1.6	1.9	2.7	4.3	4.6	yes
5	male	22	5	Maladaptive	night	12	0.44	43	4.42	2.1	1.5	1.9	1.5	2.8	4.5	4.5	yes
6	male	23	6	Maladaptive	night	13	0.45	36	4.67	3.1	1.5	2.2	1.9	2.3	5.3	4.7	yes
7	male	21	5	Maladaptive	night	14	0.33	39	4.89	2.4	1.8	2.4	2.2	2.2	4.2	4.6	yes
8	male	23	6	Maladaptive	night	15	0.38	36	5	1.6	2.8	1.9	2.5	2.3	4.5	4.9	yes
9	female	21	7	Maladaptive	night	12	0.39	43	4.97	2.4	2.3	2.2	2.3	2.2	4.5	4.6	yes
10	female	19	4	Maladaptive	night	13	0.34	36	4.43	2.5	2.2	1.9	2.1	2.1	5.2	4.9	yes
11	male	18	2	Maladaptive	night	15	0.37	30	4.2	1.5	2.4	1.5	2.1	2.4	5.2	4.3	yes
12	female	20	1	Maladaptive	night	9	0.39	40	4.25	2.6	2	1.6	2.2	2.1	4.7	4.4	no
13	female	20	3	Maladaptive	night	10	0.42	39	4.62	3.1	1.4	1.9	1.8	2.5	4.6	4.3	yes
14	female	18	2	Maladaptive	night	11	0.41	42	3.24	3.5	1.5	2.2	1.6	2.2	4.6	4.6	yes
15	female	18	4	Maladaptive	night	15	0.32	30	3.65	2.1	1.5	2.4	2.3	3.1	4.8	3.8	yes
16	female	19	3	Maladaptive	night	15	0.33	34	3.45	3.2	1.8	1.9	1.7	2.8	5.3	4.3	yes
17	male	20	2	Maladaptive	day	13	0.31	34	3.48	2.4	2.5	1.9	2.5	3.1	4.7	4.6	yes
18	male	22	3	Maladaptive	day	12	0.41	30	4.21	2.6	2.4	2.1	1.8	2.5	4.6	5.3	yes
19	male	22	4	Maladaptive	day	14	0.45	45	4.3	1.3	2.9	2.4	1.6	2.8	4.6	4	yes
20	male	23	1	Maladaptive	day	15	0.39	30	4.28	1.8	2.4	2.3	2.1	3.2	4.8	4.2	yes
21	male	21	1	Maladaptive	day	11	0.39	36	3.67	2.8	3.2	2.1	1.7	2.7	5.3	4.5	yes
22	male	20	2	Maladaptive	day	13	0.37	33	3.92	2.4	1.5	2.2	1.8	2.4	5.2	5.2	yes
23	male	20	2	Maladaptive	day	10	0.34	39	4.56	2.5	1.4	2.3	1.9	2.7	4.6	5.2	no
24	male	18	3	Maladaptive	day	8	0.36	38	4.57	1.4	3.2	1.7	2.8	3.4	4.9	4.6	no
25	female	19	4	Maladaptive	day	9	0.38	37	4.37	2.4	1.9	1.5	1.8	3.4	5.2	4.3	no
26	female	20	3	Maladaptive	day	8	0.36	38	4.35	1.6	2.4	1.9	2.2	2.4	4.6	4.4	no
27	female	22	5	Maladaptive	day	8	0.32	32	3.64	2.4	2.5	2.1	1.9	2.8	4.9	4.8	no
28	female	19	5	Maladaptive	day	9	0.39	40	3.82	2.6	2.8	2.4	1.6	1.6	3.6	4.7	no
29	female	19	6	Maladaptive	day	9	0.31	39	3.21	1.1	3	2.3	1.5	2.7	4.3	5.6	no
30	female	20	6	Maladaptive	day	11	0.37	42	4	1.5	2.4	2.1	1.9	2.9	4.3	4.3	no
31	female	22	7	Maladaptive	day	13	0.34	41	5	1.4	3.2	2.2	2.1	2.3	4.4	5.2	no
32	female	22	5	Maladaptive	day	14	0.45	43	3.49	2.5	1.2	1.8	1.8	2.1	5.3	5.3	yes
33	male	23	8	Adaptation	day	15	0.41	35	3.46	3.1	2.4	1.8	2.1	2.4	3.6	5.3	no
34	male	21	9	Adaptation	day	10	0.39	38	4.16	2.4	2.5	2.2	2.2	2.4	4.3	4.6	no
35	male	20	6	Adaptation	day	11	0.31	40	4.23	1.4	2.6	2.5	2.3	2.5	4.3	4.8	no
36	male	19	5	Adaptation	day	14	0.42	45	3.58	2.5	3.4	2.1	1.8	2.6	4.4	4.9	yes
37	male	19	7	Adaptation	day	15	0.31	36	8	2.3	3.5	1.8	2.1	3.1	5.3	4.4	yes
38	male	18	7	Adaptation	day	11	0.33	39	3.47	2.6	2.1	2.3	1.8	2.9	4	4.2	no
39	male	19	5	Adaptation	day	12	0.43	42	4.61	2.4	3.1	2.5	1.6	2.8	4.4	4.3	no
40	male	20	6	Adaptation	day	13	0.34	30	4.27	1.4	2.4	1.8	1.9	3.1	5.2	4.3	no
41	female	20	7	Adaptation	day	10	0.34	31	3.49	2.2	1.3	1.6	2.1	2.4	3.8	3.8	no
42	female	22	6	Adaptation	day	8	0.35	34	3.57	2	3.2	2.3	2.3	2.2	4.4	4.4	no
43	female	23	8	Adaptation	day	9	0.42	41	4.32	1.4	2.4	1.7	2.1	2.4	5.2	5.2	no
44	female	21	9	Adaptation	day	10	0.42	42	4.56	1.5	2.5	1.8	1.8	1.2	3.9	3.9	no
45	female	23	9	Adaptation	day	11	0.41	34	3.74	1.5	2.6	1.9	2.3	3.2	4.7	3.8	no
46	female	20	9	Adaptation	day	13	0.34	45	3.85	1.8	3.1	2.8	1.9	3.2	4.6	4.2	no
47	female	20	7	Adaptation	day	14	0.37	42	4.63	1.9	3.5	1.8	2.2	1.9	4.9	4.8	no
48	female	21	8	Adaptation	day	15	0.36	34	4.48	2.4	2.1	2.1	2.4	2.4	4.4	5.3	no
49	male	22	8	Adaptation	night	8	0.39	33	3.47	2.2	1.6	1.6	2.2	3.2	4.5	4.4	no
50	male	19	6	Adaptation	night	9	0.34	31	3.72	1.9	2.4	2.3	2.4	3.4	4.7	4.3	yes
51	male	19	5	Adaptation	night	10	0.32	37	3.86	3.1	2.6	1.7	1.9	2.2	4.6	4.5	yes
52	male	18	6	Adaptation	night	12	0.41	39	4.53	2.4	1.3	1.8	2.4	2.3	4.9	5.3	no
53	male	18	7	Adaptation	night	13	0.33	42	4.28	2.2	1.5	1.9	2.3	2.4	4.4	3.6	yes
54	male	23	8	Adaptation	night	10	0.36	42	4.36	2.4	1.4	2.8	1.9	2.5	4.2	4.7	no
55	male	20	9	Adaptation	night	8	0.33	34	3.14	3.2	3.1	1.8	2.3	2.4	4.3	5.6	no
56	male	19	1	Adaptation	night	9	0.34	40	3.2	1.5	2.2	2.1	1.8	2.7	4.6	4.8	no
57	female	18	2	Adaptation	night	11	0.37	43	3.58	3.2	3.2	2.3	1.9	2	3.8	5.2	no
58	female	21	5	Adaptation	night	12	0.32	37	3.84	1.2	2.4	1.7	1.9	2.1	4.3	4.7	yes
59	female	22	6	Adaptation	night	13	0.41	30	3.27	1.3	1.6	1.8	2.8	1.7	4.6	4.6	yes
60	female	20	8	Adaptation	night	14	0.4	40	4.37	3.2	2.4	2.2	1.7	3.1	4.8	4.9	yes
61	female	19	3	Adaptation	night	9	0.43	36	4.36	2.4	2.6	2.5	1.8	2.7	4.7	3.6	no
62	female	18	4	Adaptation	night	9	0.38	32	3.75	2.5	1.1	2.1	2.2	2.5	5.6	4.7	no
63	female	20	4	Adaptation	night	8	0.39	32	3.57	2.8	1.5	1.8	2.5	2.6	3.8	4.6	no
64	female	19	2	Adaptation	night	10	0.41	43	3.87	3	1.4	2.3	2.4	2.7	4.2	4.5	no
